# Supplementary material for: Purification and Structural Characterization of Polysaccharides from Polygonum multiflorum Thunb. and Their Immunostimulatory Activity in RAW264.7 Cells
Source: Foods. 2024 Mar 19;13(6):932. doi: 10.3390/foods13060932 (PMC10969798; doi:10.3390/foods13060932)
Supplement: Supplementary file 1 [file foods-13-00932-s001.zip]

Archive with 1 entries (1 files):
- foods-2803435-supplementary.pdf
